# Supplementary material for: Genomic resources and draft assemblies of the human and porcine varieties of scabies mites, Sarcoptes scabiei var. hominis and var. suis
Source: Gigascience. 2016 Jun 2;5:23. doi: 10.1186/s13742-016-0129-2 (PMC4890329; doi:10.1186/s13742-016-0129-2)
Supplement: Additional file 1: — Summary statistics from preliminary assemblies using Velvet. (XLSX 10 kb) [file 13742_2016_129_MOESM1_ESM.xlsx]

## Sheet: Sheet1
Summary statistics for preliminary Velvet assembly	Patient A	Patient B	Pig Unwashed
Best K	77	63	81
Scaffold N50 (nt)	27423	36044	7499
Median (nt)	528	396	800
Average (nt)	5034.32	6044.16	2487.13
Largest scaffold (nt)	404434	405680	124440
Total assembled bases	59681837	55521609	51326966
Total number of scaffolds	11855	9186	20637
(nt=nucleotides)
