# Supplementary material for: Genomic resources and draft assemblies of the human and porcine varieties of scabies mites, Sarcoptes scabiei var. hominis and var. suis
Source: Gigascience. 2016 Jun 2;5:23. doi: 10.1186/s13742-016-0129-2 (PMC4890329; doi:10.1186/s13742-016-0129-2)
Supplement: Additional file 2: — Kraken classification of raw, unfiltered reads. (XLSX 8 kb) [file 13742_2016_129_MOESM2_ESM.xlsx]

## Sheet: Sheet1
Kraken classification of raw, unfiltered reads
Database used: Standard bacterial, archaeal and viral from Kraken (downloaded 3 November 2014)
Sample	%age classified
Patient A	7.79
Patient B	7.06
Pig Unwashed	9.07
Pig Washed 1	6.71
Pig Washed 2	4.67
Pig Washed 3	6.62
